# Supplementary material for: Isodeoxyelephantopin induces protective autophagy in lung cancer cells via Nrf2-p62-keap1 feedback loop
Source: Cell Death Dis. 2017 Jun 15;8(6):e2876–. doi: 10.1038/cddis.2017.265 (PMC5584574; doi:10.1038/cddis.2017.265)
Supplement: Supplementary Table 1 [file cddis2017265x1.xls]

## Sheet: Sheet2
Majority protein IDs	Uniport ID	Sequence coverage [%]	Mol. weight [kDa]	Sequence length	Sequence lengths	Ratio H/L normalized	Intensity	Intensity L	Intensity H
Q00534	CDK6_HUMAN	16.9	36.938	326	326	104.39	295210	28729	266480
Q8IWV7	UBR1_HUMAN	3.5	200.21	1749	1749	5.9166	37418	14046	23372
P46013	KI67_HUMAN	2.3	358.69	3256	3256	2.9972	30613	9258.8	21354
P78537	BL1S1_HUMAN	13.7	17.262	153	153	2.7351	77049	37635	39414
Q9BT67	NFIP1_HUMAN	15.4	24.899	221	221	2.6991	37581	14566	23016
Q9C0B5	ZDHC5_HUMAN	5	77.544	715	715	2.5403	68493	25324	43169
Q01995	TAGL_HUMAN	34.3	22.611	201	201	2.4314	373690	128100	245590
Q7L7V1	DHX32_HUMAN	6.6	84.418	743	743	2.2054	40933	20293	20640
A3KN83	SBNO1_HUMAN	3.8	154.31	1393	1393;1366	2.1722	162780	35383	127400
Q9BZQ8	NIBAN_HUMAN	9.3	103.13	928	928	2.1473	213330	83962	129370
P09493	TPM1_HUMAN	20.1	32.708	284	284	2.0398	313900	111470	202440
P82663	RT25_HUMAN	28.9	20.116	173	173	2.0323	73805	32090	41715
Q9Y496	KIF3A_HUMAN	4.9	80.04	699	699	1.9868	44356	15815	28541
P12270	TPR_HUMAN	1.9	267.29	2363	2363	1.9037	21207	5280	15927
Q9NR12	PDLI7_HUMAN	33.5	49.844	457	457	1.8863	734510	278640	455870
P30876	RPB2_HUMAN	7.5	133.9	1174	1174	1.8111	207370	76753	130620
Q86TM6	SYVN1_HUMAN	7.5	67.684	617	617	1.7637	109970	39801	70165
Q9NVX2	NLE1_HUMAN	5.6	53.32	485	485	1.7458	58199	22401	35798
P08240	SRPR_HUMAN	5.5	69.81	638	638	1.7341	35868	17976	17892
P02794	FRIH_HUMAN	31.7	21.225	183	183	1.7137	451810	180610	271200
Q02750	MP2K1_HUMAN	20.4	43.439	393	393	1.7027	137460	77945	59518
Q70CQ2	UBP34_HUMAN	1.8	404.23	3546	3546	1.7018	40354	13123	27231
Q9Y276	BCS1_HUMAN	11.2	47.534	419	419	1.6567	85892	32190	53702
O60502	OGA_HUMAN	8.3	102.91	916	916	1.6441	213060	84217	128840
Q9NYM9	BET1L_HUMAN	18.9	12.388	111	111	1.6434	104060	42329	61733
Q9NQ48	LZTL1_HUMAN	9.4	34.592	299	299	1.6299	80372	32355	48017
P42677	RS27_HUMAN	29.8	9.461	84	84	1.6295	497580	238160	259420
P21359	NF1_HUMAN	1.5	319.37	2839	2839	1.6248	42323	21219	21105
Q9HD34	LYRM4_HUMAN	25.3	10.758	91	91	1.6077	92967	49004	43963
Q9HBH0	RHOF_HUMAN	8.5	23.625	211	211	1.604	55693	23728	31965
O14647	CHD2_HUMAN	2.1	211.34	1828	1828;2715;2897;2997	1.5995	121880	35604	86277
Q9H6W3	NO66_HUMAN	5.6	71.085	641	641	1.5936	35842	14776	21066
Q9BYD1	RM13_HUMAN	30.9	20.692	178	178	1.5831	82545	40230	42315
P42892	ECE1_HUMAN	5.5	87.163	770	770	1.5738	344040	151760	192270
Q14254	FLOT2_HUMAN	18.2	47.064	428	428	1.5702	338840	149390	189450
Q86SQ0	PHLB2_HUMAN	4.5	142.16	1253	1253;1377	1.5568	45586	34664	10921
Q5VZE5	NAA35_HUMAN	5.1	83.638	725	725	1.5557	51047	27973	23074
Q05048	CSTF1_HUMAN	12.8	48.357	431	431	1.5517	145140	74904	70233
Q96IJ6	GMPPA_HUMAN	13.6	46.291	420	420	1.5508	117240	55706	61531
Q9NSK0	KLC4_HUMAN	16.5	68.639	619	619	1.5505	82864	32560	50304
Q9BYM8	HOIL1_HUMAN	7.1	57.571	510	510	1.5498	43937	20842	23095
O96019	ACL6A_HUMAN	17	47.46	429	429;426	1.5494	149200	72283	76921
P48449	ERG7_HUMAN	13.4	83.308	732	732	1.5431	166350	64694	101660
Q9P015	RM15_HUMAN	18.9	33.419	296	296	1.5421	165130	88610	76518
Q9H6X2	ANTR1_HUMAN	6.9	62.788	564	564;489	1.535	79793	43065	36728
Q9UBU8	MO4L1_HUMAN	7.5	41.473	362	362;288	1.5281	74642	25177	49465
P22694	KAPCB_HUMAN	13.4	40.622	351	351	1.5235	282520	113600	168930
Q5JU85	IQEC2_HUMAN	2.4	161.73	1478	1478	1.5072	83496	43765	39732
Q96QD8	S38A2_HUMAN	4.3	56.025	506	506	1.5014	53215	25968	27247
O95298	NDUC2_HUMAN	16.8	14.187	119	119;114	1.4944	69379	24877	44502
Q5JTZ9	SYAM_HUMAN	4	107.34	985	985	1.493	74285	33318	40967
P29323	EPHB2_HUMAN	8.1	117.49	1055	1055;984	1.4929	214180	94641	119530
Q14192	FHL2_HUMAN	23.3	32.193	279	279	1.4923	287060	123010	164050
O75417	DPOLQ_HUMAN	1	289.62	2590	2590	1.4833	109090	39970	69118
Q7Z2W9	RM21_HUMAN	13.7	22.814	205	205	1.4759	269900	124160	145740
P04920	B3A2_HUMAN	6.5	137.01	1241	1241	1.4702	248010	126040	121980
Q9H2J4	PDCL3_HUMAN	24.3	27.614	239	239	1.4679	257810	131590	126220
P14324	FPPS_HUMAN	9.8	48.275	419	419	1.4662	687810	319890	367920
O60551	NMT2_HUMAN	11.2	56.98	498	498	1.466	65570	31504	34066
P29317	EPHA2_HUMAN	13.2	108.27	976	976;396;986;987;998;998;1036;1037;2555;2570	1.4657	1058100	456150	601980
Q16822	PCKGM_HUMAN	31.4	70.729	640	640;622	1.4645	1381800	634470	747310
O75531	BAF_HUMAN	33.7	10.058	89	89;227;693	1.4637	96346	42474	53872
Q9Y617	SERC_HUMAN	47	40.422	370	370	1.463	4991800	2160300	2831500
P26006	ITA3_HUMAN	4.4	116.61	1051	1051	1.4624	740560	313180	427380
O14653	GOSR2_HUMAN	5.2	24.775	212	212	1.4584	58104	36250	21853
O75955	FLOT1_HUMAN	28.6	47.355	427	427	1.4583	356400	154060	202340
P56945	BCAR1_HUMAN	9.9	93.371	870	870	1.4545	73601	30005	43596
O15118	NPC1_HUMAN	3.7	142.17	1278	1278	1.4533	90784	32471	58313
Q9H0U6	RM18_HUMAN	16.7	20.576	180	180	1.453	57109	29740	27369
P56377	AP1S2_HUMAN	21	18.615	157	157	1.4518	87388	37681	49707
Q9Y5Y0	FLVC1_HUMAN	4.7	59.862	555	555	1.4461	76629	28326	48304
P11117	PPAL_HUMAN	12.3	48.344	423	423	1.4416	257040	112420	144620
P35520	CBS_HUMAN	7.3	60.586	551	551	1.4385	63492	35327	28165
P37268	FDFT_HUMAN	22.1	48.115	417	417	1.4347	207450	58954	148490
Q13153	PAK1_HUMAN	17.8	60.646	545	545	1.4271	83773	48720	35053
O43491	E41L2_HUMAN	10.4	112.59	1005	1005;1087	1.4235	340490	160030	180460
Q69YQ0	CYTSA_HUMAN	3.9	124.6	1117	1117	1.4169	36020	22866	13154
Q8TCD5	NT5C_HUMAN	21.9	23.382	201	201	1.4149	97146	42954	54192
O14967	CLGN_HUMAN	13.3	70.038	610	610	1.4146	178490	75310	103180
Q9BTV4	TMM43_HUMAN	18.2	44.875	400	400	1.413	829600	364160	465450
Q9P0M9	RM27_HUMAN	20.9	16.073	148	148	1.4111	214820	106870	107950
Q8N3E9	PLCD3_HUMAN	8.5	89.257	789	789	1.4099	50584	25716	24868
Q06136	KDSR_HUMAN	8.1	36.187	332	332	1.4097	55596	23576	32021
O75616	ERAL1_HUMAN	12.8	48.349	437	437	1.4036	87871	49490	38381
Q9BVP2	GNL3_HUMAN	5.8	61.992	549	549	1.4028	102670	45918	56752
Q13813	SPTN1_HUMAN	35	284.54	2472	2472	1.4024	11714000	5355900	6357800
P13995	MTDC_HUMAN	22.3	37.895	350	350	1.4013	374050	163170	210870
O14657	TOR1B_HUMAN	19.9	37.978	336	336	1.3996	156430	72317	84113
Q01082	SPTB2_HUMAN	40.7	274.61	2364	2364;2137	1.3967	10371000	4692500	5678200
P02792	FRIL_HUMAN	28.6	20.019	175	175	1.3949	446670	206600	240070
Q6UB35	C1TM_HUMAN	13.6	105.79	978	978	1.3929	927600	436520	491080
Q96I15	SCLY_HUMAN	7.4	48.148	445	445	1.3867	40465	23103	17362
Q13322	GRB10_HUMAN	6.9	67.231	594	594	1.386	40517	20115	20401
Q96B97	SH3K1_HUMAN	22	73.125	665	665	1.3838	806840	359520	447320
P32322	P5CR1_HUMAN	27.6	33.36	319	319	1.3833	644870	264560	380310
P48509	CD151_HUMAN	7.5	28.295	253	253	1.3809	389030	177800	211230
Q96CB9	NSUN4_HUMAN	5.7	43.088	384	384	1.3798	60660	32223	28438
O00139	KIF2A_HUMAN	5.1	79.954	706	706	1.3755	210590	51931	158660
P62308	RUXG_HUMAN	15.8	8.496	76	76;76	1.3753	61379	30090	31289
P37198	NUP62_HUMAN	12.8	53.254	522	522	1.3748	85663	43799	41864
Q9UBV2	SE1L1_HUMAN	7.4	88.754	794	794	1.373	51516	24051	27466
P12814	ACTN1_HUMAN	58.1	103.06	892	892;901	1.3728	6913700	3059000	3854700
Q9UNQ2	DIM1_HUMAN	7	35.236	313	313	1.3717	55771	27390	28381
Q01831	XPC_HUMAN	6.4	105.95	940	940	1.3692	134670	74098	60575
Q9Y6M1	IF2B2_HUMAN	17.2	66.121	599	599	1.3658	120500	53973	66529
P35251	RFC1_HUMAN	2.7	128.25	1148	1148	1.3653	97515	37971	59545
Q8N3V7	SYNPO_HUMAN	7	99.462	929	929	1.361	125010	55240	69774
Q9BRQ8	AIFM2_HUMAN	12.6	40.526	373	373	1.3608	178560	96676	81881
Q99536	VAT1_HUMAN	32.1	41.92	393	393	1.3586	2644400	1217800	1426600
Q9BV40	VAMP8_HUMAN	22	11.438	100	100	1.358	148220	56285	91937
Q5T653	RM02_HUMAN	10.2	33.3	305	305	1.357	58938	27195	31744
Q9Y512	SAM50_HUMAN	22.2	51.976	469	469	1.3555	321060	165880	155180
O75223	GGCT_HUMAN	23.9	21.007	188	188	1.3539	299800	147390	152410
Q9Y2Z4	SYYM_HUMAN	19.7	53.198	477	477	1.3521	219900	105970	113920
Q16643	DREB_HUMAN	16.9	71.428	649	649	1.3504	320770	147550	173220
Q16595	FRDA_HUMAN	19.5	23.135	210	210	1.3496	493960	228980	264980
P20936	RASA1_HUMAN	5.2	116.4	1047	1047	1.3482	62602	28122	34480
Q14C86	GAPD1_HUMAN	7.5	164.98	1478	1478	1.3462	235450	105770	129680
Q9NPJ3	ACO13_HUMAN	14.3	14.96	140	140	1.3438	171630	82786	88840
Q8WXE1	ATRIP_HUMAN	3.2	85.837	791	791	1.3416	2198800	1132700	1066100
P04179	SODM_HUMAN	26.1	24.722	222	222;665;665	1.3413	928680	421300	507370
O75792	RNH2A_HUMAN	14.7	33.395	299	299	1.3407	49183	17652	31530
Q5EBL4	RIPL1_HUMAN	14.1	47.107	403	403;211	1.3355	75770	39366	36404
P21333	FLNA_HUMAN	55	280.74	2647	2647	1.335	69808000	32048000	37760000
Q9BVG8	KIFC3_HUMAN	6.1	92.774	833	833	1.3348	44725	18323	26402
Q9BWD1	THIC_HUMAN	16.1	41.35	397	397	1.3328	495150	234360	260790
P42126	ECI1_HUMAN	14.6	32.816	302	302	1.3327	857850	444120	413720
Q9HB90	RRAGC_HUMAN	8	44.223	399	399;400	1.3321	72757	34979	37777
Q8NBI2	CYAC3_HUMAN	6.2	27.214	242	242;273	1.3311	140800	63106	77694
P17812	PYRG1_HUMAN	33.7	66.69	591	591;392	1.33	2226100	1044000	1182000
P00846	ATP6_HUMAN	4.4	24.817	226	226	1.3296	27649	16232	11417
O15056	SYNJ2_HUMAN	2.2	165.54	1496	1496	1.3287	32309	16936	15373
O94905	ERLN2_HUMAN	19.5	37.839	339	339	1.3278	346410	168820	177590
P08962	CD63_HUMAN	6.7	25.636	238	238	1.3251	896880	422610	474280
Q9Y4K4	M4K5_HUMAN	3.3	95.039	846	846	1.3234	105670	50494	55177
Q8NC42	RN149_HUMAN	2.8	43.164	400	400	1.322	50318	25873	24445
Q63ZY3	KANK2_HUMAN	5.8	91.173	851	851	1.3206	82999	48058	34941
P17301	ITA2_HUMAN	13.1	129.29	1181	1181	1.3195	1053800	546080	507690
Q9NWU1	OXSM_HUMAN	9.6	48.842	459	459	1.3186	55825	18895	36930
O94822	LTN1_HUMAN	3.9	200.55	1766	1766	1.3181	40915	19311	21604
Q96T60	PNKP_HUMAN	9.8	57.076	521	521	1.318	124000	55740	68261
Q9BT92	TCHP_HUMAN	2.4	61.071	498	498	1.3161	716630	326820	389820
Q05682	CALD1_HUMAN	15.4	93.23	793	793	1.3158	1096900	446920	650030
Q96G46	DUS3L_HUMAN	7.7	72.593	650	650	1.3135	22925	6327	16598
Q9UKS6	PACN3_HUMAN	25	48.486	424	424	1.3133	219820	120600	99218
P15144	AMPN_HUMAN	6.4	109.54	967	967	1.3087	55408	43295	12113
O75381	PEX14_HUMAN	8	41.236	377	377	1.3074	171390	87786	83607
Q13330	MTA1_HUMAN	7.8	80.785	715	715	1.3019	31067	10230	20837
Q17RN3	FA98C_HUMAN	16	37.329	349	349	1.3005	74807	41796	33011
Q96GX9	MTNB_HUMAN	25.6	27.125	242	242	0.76959	153570	92019	61554
Q9NZN4	EHD2_HUMAN	29.8	61.161	543	543	0.76893	1274300	770110	504150
O60437	PEPL_HUMAN	1.2	204.74	1756	1756	0.76799	549290	280960	268330
Q9Y679	AUP1_HUMAN	12.4	53.028	476	476	0.76701	138050	83896	54159
P78406	RAE1L_HUMAN	18.2	40.968	368	368	0.76647	100950	50209	50737
O43169	CYB5B_HUMAN	27.4	16.332	146	146	0.76608	1849900	1122000	727830
Q8NFH4	NUP37_HUMAN	8.3	36.707	326	326	0.76485	108650	68687	39961
Q7Z5L9	I2BP2_HUMAN	22.3	61.024	587	587;796	0.76464	329260	190870	138390
Q9HBI6	CP4FB_HUMAN	21.4	60.145	524	524;520;524;520	0.76376	1014200	607330	406860
P78347	GTF2I_HUMAN	17.9	112.42	998	998	0.76352	842860	511880	330980
P00374	DYR_HUMAN	8.6	21.452	187	187	0.76349	77600	45542	32058
Q9C0C9	UBE2O_HUMAN	13.2	141.29	1292	1292	0.76294	327840	216510	111330
P22087	FBRL_HUMAN	4.4	33.784	321	321	0.76294	20184	12355	7829.5
P17931	LEG3_HUMAN	23.2	26.152	250	250	0.76226	389980	218560	171420
Q86WR0	CCD25_HUMAN	15.4	24.479	208	208	0.76179	97556	63770	33786
Q9UL46	PSME2_HUMAN	52.7	27.401	239	239	0.76153	846890	509740	337150
O14908	GIPC1_HUMAN	28.2	36.049	333	333;312;315	0.76147	717430	420730	296700
P12074	CX6A1_HUMAN	16.5	12.155	109	109	0.76108	115810	64827	50983
Q9NUQ6	SPS2L_HUMAN	16.8	61.728	558	558	0.76085	204690	126030	78658
P23378	GCSP_HUMAN	9.1	112.73	1020	1020	0.76071	291970	185860	106110
Q8NHP8	PLBL2_HUMAN	6.8	65.471	589	589	0.75981	165260	100560	64702
P33527	MRP1_HUMAN	23.2	171.59	1531	1531	0.7594	2250400	1320900	929420
O00541	PESC_HUMAN	10	68.002	588	588	0.75929	368320	217200	151120
O14562	UBFD1_HUMAN	13.9	33.382	309	309	0.75815	136470	75309	61160
Q9Y2Q3	GSTK1_HUMAN	46	25.497	226	226	0.75807	2202300	1309100	893150
P60903	S10AA_HUMAN	35.1	11.203	97	97	0.75795	398810	253020	145790
Q9UI30	TR112_HUMAN	21.6	14.199	125	125	0.75723	122010	69352	52657
P06865	HEXA_HUMAN	10.8	60.702	529	529	0.75536	401370	230830	170540
P30740	ILEU_HUMAN	36.1	42.741	379	379	0.75534	2584000	1543200	1040800
Q8N2F6	ARM10_HUMAN	15.7	37.54	343	343	0.75478	95698	68707	26991
P05091	ALDH2_HUMAN	27.3	56.381	517	517;518	0.7543	5131300	3075600	2055700
Q8NBQ5	DHB11_HUMAN	31.3	32.935	300	300	0.75347	539170	343390	195780
P07099	HYEP_HUMAN	31	52.948	455	455	0.75323	13092000	7839300	5252700
Q99643	C560_HUMAN	12.4	18.61	169	169	0.75253	403970	246600	157370
P16144	ITB4_HUMAN	7.4	202.16	1822	1822	0.75243	247160	137490	109670
P35270	SPRE_HUMAN	53.3	28.048	261	261	0.75182	1284700	779880	504830
P02545	LMNA_HUMAN	29.1	74.139	664	664	0.7511	2989300	1773800	1215500
Q99487	PAFA2_HUMAN	6.1	44.035	392	392	0.75073	59323	32797	26526
P50416	CPT1A_HUMAN	12.7	88.367	773	773	0.75072	584760	334600	250170
Q8N8N7	PTGR2_HUMAN	12	38.499	351	351	0.75054	240940	154840	86094
P23634	AT2B4_HUMAN	9.7	137.92	1241	1241	0.74979	12346	8366.4	3979.2
Q8N2K0	ABD12_HUMAN	19.6	45.096	398	398	0.74902	395870	239330	156540
Q12929	EPS8_HUMAN	12.2	91.88	822	822	0.74836	203260	120690	82570
P06703	S10A6_HUMAN	43.3	10.18	90	90	0.74825	5665800	3469700	2196100
P20700	LMNB1_HUMAN	5.3	66.408	586	586	0.74701	46104	26039	20065
Q9BVJ7	DUS23_HUMAN	38.7	16.588	150	150	0.74684	189360	155640	33715
P30046	DOPD_HUMAN	37.3	12.712	118	118;134	0.74683	434600	251690	182910
Q16762	THTR_HUMAN	26.9	33.429	297	297	0.74586	1593500	956000	637520
Q02252	MMSA_HUMAN	9.2	57.839	535	535	0.74518	86848	50489	36359
P25815	S100P_HUMAN	28.4	10.4	95	95	0.74452	301500	181490	120010
Q14116	IL18_HUMAN	22.3	22.326	193	193	0.74447	233320	144030	89288
P35241	RADI_HUMAN	22.6	68.563	583	583	0.7431	775530	470250	305280
O43570	CAH12_HUMAN	20.9	39.45	354	354	0.7425	811610	483020	328590
Q9UJX3	APC7_HUMAN	9	66.855	599	599	0.74239	93836	42743	51093
O95834	EMAL2_HUMAN	20.8	70.678	649	649	0.74231	767950	443690	324260
Q96C23	GALM_HUMAN	38	37.765	342	342	0.74228	905730	539540	366190
Q7Z4W1	DCXR_HUMAN	18.4	25.913	244	244	0.74177	70039	41397	28642
Q9NZ45	CISD1_HUMAN	25.9	12.199	108	108	0.74082	493940	307800	186140
P52895	AK1C2_HUMAN	72.4	36.735	323	323	0.74078	5497400	3558600	1938800
Q16763	UBE2S_HUMAN	13.1	23.845	222	222	0.74011	130970	80441	50526
Q03154	ACY1_HUMAN	15.9	45.884	408	408	0.73646	122460	72262	50195
O14975	S27A2_HUMAN	22.3	70.311	620	620	0.73645	1922400	1112600	809790
P56134	ATPK_HUMAN	25.5	10.918	94	94	0.73636	250970	155930	95039
P34896	GLYC_HUMAN	20.9	53.082	483	483	0.73617	309400	178400	131000
Q9H6Z4	RANB3_HUMAN	16.6	60.209	567	567	0.7361	262640	141090	121550
Q14651	PLSI_HUMAN	28.8	70.253	629	629	0.73551	331730	217910	113820
O00170	AIP_HUMAN	30.6	37.636	330	330	0.73533	377580	222120	155460
Q9Y624	JAM1_HUMAN	18.1	32.583	299	299	0.73483	234050	154330	79720
P14854	CX6B1_HUMAN	43	10.192	86	86	0.73444	667140	406760	260380
Q9NP74	PALMD_HUMAN	9.4	62.757	551	551	0.73384	61109	42656	18453
O75530	EED_HUMAN	5	50.197	441	441	0.73367	41786	27481	14305
Q99685	MGLL_HUMAN	8.3	33.261	303	303	0.73305	98236	61780	36456
Q14657	LAGE3_HUMAN	16.1	14.804	143	143	0.73295	185620	112390	73225
Q13232	NDK3_HUMAN	23.1	19.015	169	169	0.73188	187840	121030	66804
Q9BSE5	SPEB_HUMAN	8	37.66	352	352	0.73179	83153	54891	28262
Q96HW7	INT4_HUMAN	1.6	108.17	963	963	0.72918	14508	9439.9	5068.6
P23921	RIR1_HUMAN	11.7	90.069	792	792	0.72771	553770	352340	201440
Q15654	TRIP6_HUMAN	19.7	50.287	476	476	0.7269	21017	16664	4353
Q8IYS1	P20D2_HUMAN	10.3	47.776	436	436	0.72508	180920	96868	84055
Q08426	ECHP_HUMAN	8.9	79.494	723	723	0.72479	73848	45062	28786
P19474	RO52_HUMAN	9.5	54.169	475	475	0.72454	71891	43543	28348
Q7LGA3	HS2ST_HUMAN	2.8	41.881	356	356	0.72403	31416	18562	12855
Q05193	DYN1_HUMAN	31.4	97.407	864	864	0.72311	3887900	2369600	1518200
Q14137	BOP1_HUMAN	8.8	83.629	746	746;338;494	0.72004	86519	31302	55218
P27797	CALR_HUMAN	31.7	48.141	417	417	0.71978	3615100	2159300	1455800
Q9BUT1	BDH2_HUMAN	18	26.724	245	245	0.71951	137760	82161	55601
Q13740	CD166_HUMAN	11.1	65.102	583	583	0.71942	700990	462020	238970
Q96CM8	ACSF2_HUMAN	19.7	68.124	615	615	0.71788	837680	508280	329400
Q9UJK0	TSR3_HUMAN	7.7	33.596	312	312	0.71747	39630	23607	16023
Q15276	RABE1_HUMAN	4.5	99.289	862	862	0.71578	105840	63879	41965
P10619	PPGB_HUMAN	12.3	54.465	480	480	0.7151	747140	457190	289950
Q3MIX3	ADCK5_HUMAN	7.2	65.896	580	580	0.71325	46228	29644	16584
Q12955	ANK3_HUMAN	0.9	480.4	4377	4377	0.71274	66568	46642	19926
Q92820	GGH_HUMAN	13.2	35.964	318	318	0.71243	437680	294750	142930
Q6PUV4	CPLX2_HUMAN	41	15.394	134	134	0.71225	1411000	583670	827360
P51636	CAV2_HUMAN	21	18.291	162	162	0.71166	211530	120490	91047
P04183	KITH_HUMAN	11.1	25.468	234	234	0.711	141470	83828	57639
Q08379	GOGA2_HUMAN	6.1	113.08	1002	1002	0.71028	79168	40537	38631
Q92614	MY18A_HUMAN	15.1	233.11	2054	2054	0.70872	1052900	647500	405350
Q9BPU6	DPYL5_HUMAN	7.1	61.421	564	564	0.7075	108450	55038	53417
Q7Z4H7	HAUS6_HUMAN	5.9	108.62	955	955	0.70576	380370	228530	151840
O75911	DHRS3_HUMAN	9.3	33.548	302	302	0.70551	103130	67007	36123
Q92485	ASM3B_HUMAN	7	50.813	455	455	0.70513	57775	32942	24832
P46734	MP2K3_HUMAN	8.6	39.318	347	347	0.70327	292350	192390	99953
Q96KC8	DNJC1_HUMAN	4.5	63.882	554	554	0.70097	29943	19273	10670
Q93099	HGD_HUMAN	28.1	49.963	445	445	0.70035	451670	286380	165290
Q8NDI1	EHBP1_HUMAN	14.1	140.02	1231	1231	0.69864	428150	240950	187210
P53634	CATC_HUMAN	6.7	51.853	463	463	0.69699	151970	91995	59974
P62081	RS7_HUMAN	23.2	22.127	194	194	0.69697	423480	268070	155410
Q8IY67	RAVR1_HUMAN	5.4	63.876	606	606	0.69628	33463	21191	12271
O95340	PAPS2_HUMAN	19.4	69.5	614	614	0.69552	1148100	757880	390250
Q92604	LGAT1_HUMAN	17.3	43.089	370	370	0.69495	432880	274430	158450
Q04828	AK1C1_HUMAN	72.4	36.788	323	323	0.69408	28921000	18368000	10554000
P40121	CAPG_HUMAN	20.1	38.498	348	348;348	0.69345	561430	370110	191320
P15428	PGDH_HUMAN	32.7	28.977	266	266	0.69323	1232100	779390	452750
Q9H6H4	REEP4_HUMAN	17.5	29.395	257	257	0.6894	111650	73001	38647
Q5VZK9	LR16A_HUMAN	3.1	151.56	1371	1371	0.68867	82927	49555	33372
Q9BWS9	CHID1_HUMAN	13.2	44.94	393	393	0.68807	243630	148470	95159
Q9UQ88	CD11A_HUMAN	4.7	91.361	783	783;795	0.68682	235690	150560	85130
P48730	KC1D_HUMAN	9.9	47.33	415	415;416	0.68639	92367	55727	36640
Q9BXU7	UBP26_HUMAN	0.9	104.05	913	913	0.68553	330980	207510	123480
O60218	AK1BA_HUMAN	79.4	36.019	316	316	0.68393	44698000	28500000	16198000
P30038	AL4A1_HUMAN	10.7	61.719	563	563	0.68385	109140	63063	46074
P04040	CATA_HUMAN	23	59.755	527	527	0.68316	714070	445460	268610
Q8IZV5	RDH10_HUMAN	8.5	38.087	341	341	0.68215	80981	50954	30028
P11498	PYC_HUMAN	17	129.63	1178	1178	0.68162	1945000	526180	1418800
Q16222	UAP1_HUMAN	8.6	58.768	522	522	0.68088	37708	20811	16898
P05026	AT1B1_HUMAN	20.1	35.061	303	303	0.67949	838980	504860	334120
Q9BV36	MELPH_HUMAN	17	65.948	600	600	0.6794	96825	62064	34761
O75506	HSBP1_HUMAN	39.5	8.5435	76	76	0.67796	150960	84119	66841
P15924	DESP_HUMAN	7.5	331.77	2871	2871	0.67757	373890	235380	138510
O14683	P5I11_HUMAN	7.9	21.054	189	189	0.67521	162050	104030	58018
O95905	ECD_HUMAN	7.8	72.757	644	644	0.67514	66381	41510	24871
P04818	TYSY_HUMAN	13.1	35.716	313	313	0.6742	81751	51823	29928
Q9BV57	MTND_HUMAN	23.5	21.498	179	179	0.67361	205530	127970	77556
Q96KB5	TOPK_HUMAN	11.8	36.085	322	322	0.67192	57417	34037	23381
P09525	ANXA4_HUMAN	56.7	35.882	319	319	0.67098	17619000	11336000	6282700
Q8NE86	MCU_HUMAN	21.1	39.866	351	351	0.66914	574840	384730	190110
P07858	CATB_HUMAN	18.9	37.821	339	339	0.66837	2031400	1289200	742210
Q7Z4V5	HDGR2_HUMAN	8.8	74.316	671	671	0.66749	244590	124670	119930
P26447	S10A4_HUMAN	27.7	11.728	101	101	0.66703	3839800	2464900	1374900
P00167	CYB5_HUMAN	33.6	15.33	134	134	0.6669	975350	602180	373170
Q13464	ROCK1_HUMAN	6.7	158.17	1354	1354	0.66655	179710	111780	67930
Q9Y446	PKP3_HUMAN	6.9	87.081	797	797	0.66591	44516	27540	16976
P07339	CATD_HUMAN	39.3	44.552	412	412	0.6654	4732500	3022300	1710200
Q53EL6	PDCD4_HUMAN	9.8	51.735	469	469;973;977	0.66495	66962	46569	20392
Q9H9A5	CNO10_HUMAN	5.1	82.309	744	744	0.66416	70521	53185	17336
Q70E73	RAPH1_HUMAN	4.4	135.25	1250	1250	0.66388	116230	66814	49413
P21397	AOFA_HUMAN	11.6	59.681	527	527;520	0.65513	152940	99988	52956
Q15833	STXB2_HUMAN	8.8	66.452	593	593	0.65443	92116	69482	22634
Q9HBU6	EKI1_HUMAN	10	50.968	452	452	0.65265	43529	32230	11299
P48454	PP2BC_HUMAN	5.9	58.129	512	512	0.65171	53373	31037	22336
P23588	IF4B_HUMAN	11.3	69.15	611	611	0.64708	275560	166100	109460
P20810	ICAL_HUMAN	27.8	76.572	708	708	0.64603	2122100	1374400	747750
P12830	CADH1_HUMAN	5.4	97.455	882	882	0.64353	71753	47953	23799
P19224	UD16_HUMAN	11.3	60.75	532	532;533;534;534;534	0.64168	443470	285010	158460
Q70UQ0	IKIP_HUMAN	16	39.309	350	350	0.63854	163150	111760	51394
Q9BT09	CNPY3_HUMAN	13.3	30.748	278	278	0.63836	27237	16388	10849
Q8N490	PNKD_HUMAN	3.9	42.875	385	385	0.63743	31906	20828	11078
O00194	RB27B_HUMAN	38.1	24.608	218	218	0.63711	180210	116870	63345
Q8N392	RHG18_HUMAN	6.8	74.976	663	663	0.63669	338030	95912	242110
P22692	IBP4_HUMAN	17.1	27.934	258	258	0.6357	73238	49086	24152
Q9BRP8	WIBG_HUMAN	30.9	22.655	204	204	0.63197	359900	291520	68376
Q9H098	F107B_HUMAN	29.8	15.558	131	131	0.6251	441370	285670	155700
O94804	STK10_HUMAN	5.2	112.13	968	968	0.62456	62548	40310	22238
P28340	DPOD1_HUMAN	12.9	123.63	1107	1107	0.62222	362210	245210	116990
Q15166	PON3_HUMAN	11.9	39.607	354	354;355	0.61483	60270	44873	15397
Q8IYU8	MICU2_HUMAN	5.5	49.666	434	434	0.611	164380	101450	62932
Q9Y3I1	FBX7_HUMAN	5.7	58.502	522	522	0.61085	72238	44339	27899
Q92597	NDRG1_HUMAN	8.4	42.835	394	394	0.60913	56753	38256	18497
P51688	SPHM_HUMAN	7.4	56.695	502	502	0.60653	109930	69768	40165
P50238	CRIP1_HUMAN	36.4	8.5328	77	77	0.6001	87388	67946	19442
P52943	CRIP2_HUMAN	35.6	22.492	208	208	0.59633	281220	185290	95932
Q07617	SPAG1_HUMAN	4.9	103.64	926	926	0.59102	114190	75309	38878
Q8NEU8	DP13B_HUMAN	13.9	74.493	664	664	0.58934	90279	57679	32599
Q08380	LG3BP_HUMAN	13.7	65.33	585	585	0.58717	479580	297120	182450
P35754	GLRX1_HUMAN	38.7	11.776	106	106	0.58651	827360	565880	261490
Q6UX53	MET7B_HUMAN	10.7	27.775	244	244	0.58584	125740	84253	41487
Q12860	CNTN1_HUMAN	16.9	113.32	1018	1018	0.58324	675280	415330	259950
P15104	GLNA_HUMAN	16.1	42.064	373	373	0.58232	178000	123060	54942
P15848	ARSB_HUMAN	7.3	59.687	533	533;592	0.5816	87103	61620	25483
Q96S44	PRPK_HUMAN	8.3	28.16	253	253	0.57963	155790	97892	57903
P35568	IRS1_HUMAN	2.2	131.59	1242	1242	0.57455	69558	44705	24854
P31327	CPSM_HUMAN	31.4	164.94	1500	1500	0.57066	5322100	3388300	1933800
Q8N142	PURA1_HUMAN	11.6	50.208	457	457	0.57011	107730	68425	39306
Q14894	CRYM_HUMAN	10.5	33.775	314	314	0.55484	34019	23572	10447
P10909	CLUS_HUMAN	13.4	52.494	449	449	0.54898	103040	72229	30812
P23141	EST1_HUMAN	30.5	62.52	567	567;287	0.54166	3983700	2784900	1198900
Q86WB0	NIPA_HUMAN	7.6	55.261	502	502	0.54164	30851	21710	9141.2
Q15555	MARE2_HUMAN	6.1	37.031	327	327	0.53769	44066	34423	9643
P55011	S12A2_HUMAN	11	131.45	1212	1212	0.53465	987650	699210	288440
O00204	ST2B1_HUMAN	14.8	41.307	365	365	0.53305	210820	134850	75967
Q9BUB7	TMM70_HUMAN	8.1	28.969	260	260	0.53073	327920	246040	81876
P18283	GPX2_HUMAN	27.9	21.954	190	190	0.52819	149350	108060	41298
P02751	FINC_HUMAN	10.3	262.62	2386	2386	0.52207	480200	332660	147540
P35908	K22E_HUMAN	19.1	65.432	639	639;645;524;572;578;578	0.51698	356360	245430	110920
Q96QG7	MTMR9_HUMAN	3.6	63.461	549	549	0.51092	48225	33224	15001
Q86VI3	IQGA3_HUMAN	7.2	184.7	1631	1631	0.5071	148830	107010	41820
O60656	UD19_HUMAN	10.4	59.94	530	530	0.50136	202200	146400	55800
P28907	CD38_HUMAN	10.3	34.328	300	300	0.49916	91890	70259	21630
Q13228	SBP1_HUMAN	27.5	52.39	472	472	0.49689	605600	414810	190790
P0DMN0	ST1A4_HUMAN	12.2	34.196	295	295;295	0.48557	67953	52550	15403
O95994	AGR2_HUMAN	44.6	19.979	175	175;166	0.47034	1412000	1043700	368270
P47712	PA24A_HUMAN	18.8	85.238	749	749	0.46589	1307100	862610	444480
Q9HC84	MUC5B_HUMAN	4.3	596.33	5762	5762	0.4646	255540	177340	78194
Q13576	IQGA2_HUMAN	8.1	180.58	1575	1575	0.46229	146540	98392	48150
Q9Y282	ERGI3_HUMAN	10.4	43.222	383	383	0.45378	346930	290720	56207
O14745	NHRF1_HUMAN	24.9	38.868	358	358	0.44989	607080	421410	185670
Q16890	TPD53_HUMAN	18.6	22.449	204	204	0.4429	192420	130060	62358
Q96I51	WBS16_HUMAN	13.8	49.996	464	464	0.43358	83613	67597	16016
O60547	GMDS_HUMAN	18.8	41.949	372	372	0.43164	71739	50140	21599
P30039	PBLD_HUMAN	26.4	31.785	288	288	0.42029	105510	69331	36179
Q12864	CAD17_HUMAN	8.9	92.218	832	832	0.41991	118690	98328	20367
P04264	K2C1_HUMAN	43.9	66.038	644	644;644;606	0.41566	2402600	2225300	177310
Q9BW30	TPPP3_HUMAN	15.9	18.985	176	176	0.40846	172090	142980	29106
Q9H7D7	WDR26_HUMAN	2.6	72.123	661	661	0.40589	176240	123460	52775
P98088	MUC5A_HUMAN	3.3	585.56	5654	5654;5179	0.38402	219240	147250	71994
P27216	ANX13_HUMAN	37.7	35.415	316	316	0.37221	1795400	1351600	443810
P09327	VILI_HUMAN	8.9	92.694	827	827;819	0.36832	128850	97800	31053
P50225	ST1A1_HUMAN	10.2	34.165	295	295;295	0.3647	52048	41682	10366
Q53R12	T4S20_HUMAN	14	25.075	229	229	0.35577	96506	70228	26278
Q10469	MGAT2_HUMAN	5.4	51.55	447	447	0.3424	114680	96386	18290
Q9BS40	LXN_HUMAN	22.1	25.75	222	222	0.30473	1631100	1300700	330420
Q6V1X1	DPP8_HUMAN	1.8	103.36	898	898	0.30412	65533	56906	8626.6
P35527	K1C9_HUMAN	16.2	62.064	623	623;623	0.24133	404370	380410	23956
Q9Y2T3	GUAD_HUMAN	11.9	51.002	454	454	0.23402	175960	114240	61723
P0DJ07	PT100_HUMAN	11	9.1135	73	73	0.22296	199670	161010	38659
P13645	K1C10_HUMAN	26.2	58.826	584	584;593;570;464;464;486;525;525;450;450;459;459	0.18777	1566600	1405400	161290
P00326	ADH1G_HUMAN	8.8	39.867	375	375;375;375	0.15309	268870	237060	31812
